# Supplementary material for: Effect of Pressing Process on Metabolomics Profiling and Sensory Properties: A Comparative Study of Fu Brick Tea Versus Fu Loose Tea from Identical Raw Dark Tea
Source: Foods. 2025 Aug 29;14(17):3053. doi: 10.3390/foods14173053 (PMC12428677; doi:10.3390/foods14173053)
Supplement: Supplementary file 1 [file foods-14-03053-s001.zip]

Archive with 2 entries (2 files):
- Detailed Protocols for Chemical Component Analysis.pdf
- Table S1_Metabolite.xlsx
